# Supplementary material for: Alteration of Hepatic Gene Expression along with the Inherited Phenotype of Acquired Fatty Liver in Chicken
Source: Genes (Basel). 2018 Apr 8;9(4):199. doi: 10.3390/genes9040199 (PMC5924541; doi:10.3390/genes9040199)
Supplement: Supplementary file 1 [file genes-09-00199-s001.xls]

Gene_id	readcount_FL	readcount_C	log2FoldChange	pval	padj	genename	description
100499421	384.9316149989	58.090180719588	2.7282	5.3856e-06	0.0011151	CHDSD	chicken D-serine dehydratase%2C transcript variant X1
100857433	2957.36029700939	752.188369812127	1.9751	1.3094e-13	2.2502e-10	PLIN4	perilipin-4%2C transcript variant X1
100857609	5.93092119802628	26.4326848285988	-2.156	0.00038268	0.032677	-//-
100857756	1440.83157666951	768.75690287164	0.9063	0.00054955	0.043321	SC5D	sterol-C5-desaturase
100858652	255.913994139701	819.11310813013	-1.6784	7.7232e-09	4.5767e-06	FOXP4L	forkhead box protein P4-like%2C transcript variant X1
100858693	132.487062436458	50.7059201910415	1.3856	0.00050514	0.040376	-	AT-rich interactive domain-containing protein 3A-like
100858903	563.853107578883	253.506085379502	1.1533	3.6136e-05	0.0052184	CS	citrate synthase%2C transcript variant X1
100859181	1826.83555012881	775.031164238083	1.237	3.0796e-06	0.00071517	PRKACA	protein kinase%2C cAMP-dependent%2C catalytic%2C alpha%2C transcript variant X1
100859721	93801.127589113	45733.6572076418	1.0363	4.8718e-05	0.0067517	APOC3	apolipoprotein C-III
100859853	1737.01766972488	5066.42870463406	-1.5444	2.5206e-09	1.6043e-06	-	growth arrest and DNA damage-inducible protein GADD45 beta-like
101748539	45.1894575970554	11.9689866348391	1.9167	7.7316e-05	0.0094906	-	uncharacterized LOC101748539
101748867	45.8425421248572	2.85467632879575	4.0053	2.8243e-05	0.0043725	-	zonadhesin-like%2C transcript variant X4
101749216	39.2125989432524	2.16147470129454	4.1812	0.00036913	0.031877	-	uncharacterized LOC101749216
101749217	760.82697494852	314.3755246206	1.2751	2.4023e-06	0.00057337	P2RX2	purinergic receptor P2X%2C ligand-gated ion channel%2C 2
101751174	11.7937188310414	0.712801610126571	4.0484	0.00047607	0.038774	-	uncharacterized LOC101751174
107049309	411.28516725295	985.566764000363	-1.2608	8.079e-05	0.0097773	-	hydroxymethylglutaryl-CoA synthase%2C cytoplasmic%2C transcript variant X3
107050768	47.9399649917801	178.483244901264	-1.8965	6.4594e-09	3.9645e-06	-	histone-lysine N-methyltransferase SETD1A-like
107050913	12.1381565591509	64.0580654986331	-2.3998	6.5213e-05	0.0083633	-	extensin-like
107051321	48.2519410508587	8.4821591675963	2.5081	5.7375e-05	0.0075266	-	pre-mRNA-splicing factor SYF1-like
107051573	870.132898366857	305.465094682613	1.5102	2.11e-05	0.0033574	PLA2G3	phospholipase A2 group III
107053157	89.3386411598824	8.78557453077337	3.3461	4.5434e-07	0.0001531	CGREF1	cell growth regulator with EF-hand domain 1
107054923	205.057359478785	2203.01843505457	-3.4254	6.2541e-08	2.6869e-05	C21H1orf233	chromosome 21 open reading frame%2C human C1orf233
107055358	17.0547699318467	53.0384506125864	-1.6369	0.00034997	0.030685	-	proline-rich receptor-like protein kinase PERK2
107055492	47.6127191749335	9.02203082238401	2.3998	0.00031134	0.02816	-//-
107056092	55.148061490469	18.7625465313673	1.5555	0.00033819	0.029958	-	acid sphingomyelinase-like phosphodiesterase 3a
107057021	77.3954418453128	17.8617160656326	2.1154	0.00030657	0.027875	-	zinc finger CCCH domain-containing protein 11A-like%2C transcript variant X3
374015	356.490125012821	26.8920941647517	3.7286	0.00043084	0.03595	FABP1	fatty acid binding protein 1%2C liver
374126	414.366922902927	836.911534512243	-1.0142	0.00016359	0.016634	NAB1	NGFI-A binding protein 1 (EGR1 binding protein 1)%2C transcript variant X3
374148	126.863916306514	36.3798353347437	1.8021	0.00013154	0.014398	SOX9	SRY (sex determining region Y)-box 9
374189	3495.45825667873	111.514947708209	4.9702	1.335e-22	1.1471e-18	ME1	malic enzyme 1%2C NADP(+)-dependent%2C cytosolic%2C transcript variant X2
378782	112.055653005541	26.5202750768572	2.079	2.8878e-08	1.3413e-05	EPHA1	EPH receptor A1
378797	3137.76399504543	8109.85572382217	-1.3699	0.00057535	0.044942	GJB1	gap junction protein%2C beta 1%2C 32kDa%2C transcript variant X1
378912	202.772371812925	799.566171528087	-1.9794	6.425e-06	0.0012736	RGS2	regulator of G-protein signaling 2%2C 24kDa
378924	268.177249455323	1002.12769748803	-1.9018	1.6834e-05	0.0029221	HAL	histidine ammonia-lyase%2C transcript variant X1
395076	344.921867215767	124.5466649762	1.4696	7.6413e-07	0.00024318	CDKN2B	cyclin-dependent kinase inhibitor 2B (p15%2C inhibits CDK4)
395077	170.138487611409	68.9336977621063	1.3034	4.9987e-05	0.0068221	CDKN2A	cyclin-dependent kinase inhibitor 2A (melanoma%2C p16%2C inhibits CDK4)
395263	4146.54518394214	2161.45272636385	0.93991	0.00026758	0.024723	DBI	diazepam binding inhibitor (GABA receptor modulator%2C acyl-CoA binding protein)
395329	668.732773765802	1397.29135587482	-1.0631	5.3259e-05	0.0071504	VIPR1	vasoactive intestinal peptide receptor 1
395364	31926.5411004902	64300.3186052808	-1.0101	0.00047525	0.038774	PIT54	PIT54 protein
395399	46.5495704529967	108.468846941505	-1.2204	0.000386	0.032677	CITED2	Cbp/p300-interacting transactivator%2C with Glu/Asp-rich carboxy-terminal domain%2C 2
395575	71.122847705303	169.954757838793	-1.2568	7.2738e-05	0.0091241	ESR2	estrogen receptor 2 (ER beta)
395612	1260.57638828276	341.384328934804	1.8846	4.9207e-06	0.001044	GSTA4	glutathione S-transferase alpha 4%2C transcript variant X1
395706	7237.54758524349	252.989360289689	4.8384	7.6275e-21	3.277e-17	SCD	stearoyl-CoA desaturase (delta-9-desaturase)
395780	88527.0229789285	36129.3419549445	1.2929	3.7867e-06	0.00084513	APOA4	apolipoprotein A-IV
395903	55.8389384747833	6.05421852719736	3.2053	7.4077e-10	6.3651e-07	KCNJ4	potassium channel%2C inwardly rectifying subfamily J%2C member 4%2C transcript variant X1
395933	1269.73975501756	177.629139535488	2.8376	2.3078e-12	3.0507e-09	-	sulfotransferase
395939	2.16459509354309	624.851613769328	-8.1733	8.0488e-07	0.000247	DIO3	deiodinase%2C iodothyronine%2C type III
395998	2137.40000183612	1044.6255589185	1.0329	7.8542e-05	0.0095726	SORL1	sortilin-related receptor%2C L(DLR class) A repeats containing
396025	1375.685685155	8833.07323370786	-2.6828	1.4394e-08	7.9793e-06	XDH	xanthine dehydrogenase%2C transcript variant X1
396061	23699.9008351219	5574.24041148319	2.088	2.2518e-15	4.2996e-12	FASN	fatty acid synthase
396091	28695.8409347881	77508.9735334372	-1.4335	2.6212e-08	1.2564e-05	ATIC	5-aminoimidazole-4-carboxamide ribonucleotide formyltransferase/IMP cyclohydrolase
396093	1120.80623908897	2714.42833386488	-1.2761	1.1775e-06	0.00033726	NFKBIA	nuclear factor of kappa light polypeptide gene enhancer in B-cells inhibitor%2C alpha
396119	215.424670736063	433.409136377491	-1.0085	0.00023582	0.02239	FST	follistatin%2C transcript variant X1
396176	2598.44605447214	1069.46588088826	1.2808	1.5219e-06	0.00042184	CSRP1	cysteine and glycine-rich protein 1
396246	684.77785775465	207.7328717767	1.7209	2.592e-06	0.00061018	FABP7	fatty acid binding protein 7%2C brain
396272	2327.79856093372	548.094088147682	2.0865	0.00045645	0.037894	SLC2A2	solute carrier family 2 (facilitated glucose transporter)%2C member 2
396478	387.231878431895	801.616719468675	-1.0497	0.00038566	0.032677	LAMB1	laminin%2C beta 1
396489	4434.75526962802	17313.3716498124	-1.965	1.5041e-05	0.0027209	GLUL	glutamate-ammonia ligase
396494	872.086547698454	2048.5849341497	-1.2321	5.4321e-05	0.0072365	EGFR	epidermal growth factor receptor%2C transcript variant X1
396504	8981.15943444584	2719.16090371701	1.7237	3.896e-07	0.00013664	ACACA	acetyl-CoA carboxylase alpha%2C transcript variant X1
396506	567.688072295981	280.086732639224	1.0192	0.00022121	0.021365	S100A10	S100 calcium binding protein A10%2C transcript variant X1
396540	2288.60046203562	11036.1761663254	-2.2697	1.6959e-17	4.1634e-14	ADSL	adenylosuccinate lyase
404755	25307.2620484233	4470.74326585831	2.501	8.7793e-10	6.5597e-07	THRSP	thyroid hormone responsive
404756	5024.38356816071	1850.58640099446	1.441	8.7916e-06	0.0016787	THRSPB	thyroid hormone responsive spot 14 beta
404779	118.302191707606	356.533866561761	-1.5916	0.00013656	0.014853	NOCT	nocturnin%2C transcript variant X3
407089	414.219800863682	863.684326445198	-1.0601	8.3997e-05	0.010024	MASP2	mannan-binding lectin serine peptidase 2%2C transcript variant X1
408027	1628.79214898279	4214.05484058646	-1.3714	1.9325e-07	7.5477e-05	IGFBP1	insulin-like growth factor binding protein 1
414338	1112.20684121154	410.290597653902	1.4387	5.3599e-07	0.00017713	LEAP2	liver expressed antimicrobial peptide 2
415487	747.583552964673	122.540921788847	2.609	4.8381e-19	1.3857e-15	PLIN1	perilipin 1%2C transcript variant X1
415488	288.715903489019	111.044961584284	1.3785	3.3538e-06	0.00076846	KIF7	kinesin family member 7%2C transcript variant X1
415706	618.189691955648	85.0792064504051	2.8612	1.9527e-06	0.0004881	OSGIN1	oxidative stress induced growth inhibitor 1%2C transcript variant X5
415708	67.3134527097057	16.1696469062751	2.0576	2.1557e-06	0.00052177	RIPK3	receptor-interacting serine-threonine kinase 3%2C transcript variant X3
415746	3120.80266163041	11906.1994514723	-1.9317	5.2251e-05	0.0070703	GPT2	glutamic pyruvate transaminase (alanine aminotransferase) 2
415783	2791.88145888317	1444.33642030743	0.95083	0.00023729	0.022405	GPI	glucose-6-phosphate isomerase
415895	293.059262736369	921.281569199501	-1.6524	0.00013921	0.015046	NT5DC2	5'-nucleotidase domain containing 2%2C transcript variant X1
415896	199.715571135567	451.063539339773	-1.1754	0.00035968	0.031275	SMIM4	small integral membrane protein 4%2C transcript variant X1
415906	843.261807286992	380.604466709541	1.1477	2.0499e-05	0.0032922	PFKFB4	6-phosphofructo-2-kinase/fructose-2%2C6-biphosphatase 4%2C transcript variant X1
415972	32.7956272234458	134.074374846475	-2.0315	1.9598e-06	0.0004881	EFCC1	EF-hand and coiled-coil domain containing 1%2C transcript variant X2
416009	2819.69451698294	733.539371305246	1.9426	1.1069e-07	4.6395e-05	ABHD6	abhydrolase domain containing 6%2C transcript variant X1
416092	583.259938551897	1221.2817690692	-1.0662	6.1872e-05	0.0079945	FOXP1	forkhead box P1%2C transcript variant X5
416324	24.8729712962701	4.23413980721922	2.5544	0.00015879	0.016406	ACSL6	acyl-CoA synthetase long-chain family member 6%2C transcript variant X4
416353	650.272121508101	1907.56664943143	-1.5526	0.00022129	0.021365	GFRA3	GDNF family receptor alpha 3
416367	1087.18367198647	446.821544797034	1.2828	1.7858e-06	0.00046498	TBCA	tubulin folding cofactor A
416507	1795.18900401674	3871.65769098544	-1.1088	1.9279e-05	0.0031856	RASD1	RAS%2C dexamethasone-induced 1
416640	339.828296266217	103.694180591521	1.7125	7.3943e-05	0.0091609	CARHSP1	calcium regulated heat stable protein 1%2C 24kDa
416727	277.409141787536	133.503388044137	1.0551	0.00034722	0.030599	FERMT1	fermitin family member 1%2C transcript variant X2
416728	2935.18458704389	1229.24303843622	1.2557	0.00050415	0.040376	HAO1	hydroxyacid oxidase (glycolate oxidase) 1%2C transcript variant X1
416806	30.9344568478733	3.22261206931645	3.2629	0.00016342	0.016634	TMEM132D	transmembrane protein 132D
416811	748.130984230869	140.085886367138	2.417	8.6963e-12	9.9631e-09	AACS	acetoacetyl-CoA synthetase
416960	498.241088678139	191.136242845847	1.3822	1.0213e-06	0.00029746	PISD	phosphatidylserine decarboxylase%2C transcript variant X2
417345	255.978718692992	737.639508848766	-1.5269	3.8021e-08	1.7195e-05	-	uncharacterized LOC417345%2C transcript variant X2
417568	283.88341651601	85.3765622310199	1.7334	1.5826e-08	8.499e-06	SARM1	sterile alpha and TIR motif containing 1
417631	596.609812781512	276.5417463773	1.1093	5.0019e-05	0.0068221	GDPD1	glycerophosphodiester phosphodiesterase domain containing 1%2C transcript variant X1
417656	112.155341254072	43.1399156954887	1.3784	8.1561e-05	0.0098015	TADA2A	transcriptional adaptor 2A%2C transcript variant X3
417657	52.1345973913654	18.3772613493993	1.5043	0.0006031	0.046064	DUSP14	dual specificity phosphatase 14
417757	242.898371307446	974.520077272831	-2.0043	4.7334e-13	7.3949e-10	AASS	aminoadipate-semialdehyde synthase%2C transcript variant X1
417785	224.735099997823	500.608487555643	-1.1555	2.9529e-05	0.0045309	PNPLA8	patatin-like phospholipase domain containing 8%2C transcript variant X2
418171	216.323931326048	62.4236140930351	1.793	2.6321e-08	1.2564e-05	AKR1B1L	aldo-keto reductase family 1%2C member B1-like (aldose reductase)
418290	432.174871952951	150.73912401287	1.5196	1.2496e-07	5.1131e-05	USP5	ubiquitin specific peptidase 5 (isopeptidase T)%2C transcript variant X1
418300	1034.57366147653	529.088840108315	0.96745	0.0002806	0.02565	ZYX	zyxin%2C transcript variant X1
418537	91.172522522489	33.1478076416307	1.4597	8.5252e-05	0.010104	SLC37A1	solute carrier family 37 (glucose-6-phosphate transporter)%2C member 1%2C transcript variant X3
418656	143.676840199611	62.6418035961869	1.1976	0.00033419	0.029756	PRKX	protein kinase%2C X-linked
418751	10.2456493838088	42.2043491938646	-2.0424	4.6184e-05	0.0064527	MYO16	myosin XVI%2C transcript variant X2
418773	2074.75017940901	443.406741811701	2.2262	2.189e-16	4.7022e-13	GGACT	gamma-glutamylamine cyclotransferase%2C transcript variant X2
419270	49.8058319292402	16.5849417357369	1.5864	0.00050257	0.040376	SLC52A3	solute carrier family 52 (riboflavin transporter)%2C member 3%2C transcript variant X1
419406	499.923542382002	1403.84107412951	-1.4896	2.5413e-08	1.2564e-05	CDC2L1	cell division cycle 2-like 1 (PITSLRE proteins)%2C transcript variant X1
419407	51.0865448963263	151.438647681967	-1.5677	0.00050939	0.040527	MMP23B	matrix metallopeptidase 23B%2C transcript variant X4
419409	310.83388223083	6316.0111529595	-4.3448	3.1895e-21	1.827e-17	-	Golgi integral membrane protein 4-like%2C transcript variant X2
419595	1382.4698020013	631.944388021201	1.1294	3.5897e-05	0.0052184	CLIC4	chloride intracellular channel 4%2C transcript variant X1
419704	161.760988929786	56.2735718878993	1.5233	0.00052087	0.04125	SLC37A2	solute carrier family 37 (glucose-6-phosphate transporter)%2C member 2%2C transcript variant X5
419751	65.7039083617882	7.71055760959362	3.0911	3.845e-06	0.00084714	GRIK4	glutamate receptor%2C ionotropic%2C kainate 4%2C transcript variant X4
419796	2198.56428606919	855.837168050139	1.3612	2.2297e-07	8.3299e-05	DLAT	dihydrolipoamide S-acetyltransferase
419857	175.06735774532	487.850875339666	-1.4785	0.00022029	0.021365	PLXNA2	plexin A2%2C transcript variant X3
419860	542.128727569701	53.2386866740911	3.3481	1.7303e-26	2.9735e-22	G0S2	G0/G1 switch 2
419950	522.591699013744	133.014984131704	1.9741	4.1547e-05	0.0058523	MRC2	mannose receptor%2C C type 2
420210	250.993581190628	6.83622975006843	5.1983	7.9016e-07	0.00024689	ATP6V0D2	ATPase%2C H+ transporting%2C lysosomal 38kDa%2C V0 subunit d2
420255	794.624117861801	366.072099943959	1.1181	3.3151e-05	0.0049311	KLF10	Kruppel-like factor 10%2C transcript variant X2
420280	543.110975140621	1285.12679877809	-1.2426	0.00032901	0.029448	MAL2	mal%2C T-cell differentiation protein 2
420524	384.086804484554	146.470865904743	1.3908	0.00011246	0.012673	RSU1	Ras suppressor protein 1%2C transcript variant X1
420534	706.718766600946	303.873459354463	1.2177	9.3195e-06	0.0017408	ABCB1LA	ATP-binding cassette%2C sub-family B (MDR/TAP)%2C member 1-like A
420570	4425.91706749423	10556.9835869928	-1.2541	9.3288e-07	0.00027641	PDK4	pyruvate dehydrogenase kinase%2C isozyme 4
420800	1188.54916469854	2602.63502695213	-1.1308	1.5563e-05	0.0027859	TPPP	tubulin polymerization promoting protein%2C transcript variant X1
420858	63.1953711110261	15.7151521115626	2.0077	4.9169e-06	0.001044	ELOVL2	ELOVL fatty acid elongase 2
421059	1298.46341802394	3067.47489282104	-1.2402	0.00059929	0.045984	LPIN2	lipin 2%2C transcript variant X1
421160	426.1510701521	113.25666365068	1.9118	9.339e-11	8.9162e-08	LAD1	ladinin 1
421177	72.6009307141326	21.7740598741608	1.7374	1.8991e-05	0.0031686	ELF3	E74-like factor 3 (ets domain transcription factor%2C epithelial-specific)
421360	63.9987090026535	164.69322265837	-1.3637	1.9499e-05	0.0031913	PTPN14	protein tyrosine phosphatase%2C non-receptor type 14
421447	3257.86702767517	1775.51518762591	0.87569	0.00059609	0.045984	EPHX1L	epoxide hydrolase 1-like
421485	2557.52500674932	1305.30921662239	0.97036	0.00019218	0.01898	SCCPDH	saccharopine dehydrogenase (putative)
421507	100.238415638931	328.722012959479	-1.7134	0.00038405	0.032677	GREM2	gremlin 2%2C DAN family BMP antagonist%2C transcript variant X1
421560	5878.8608238692	2622.43597104391	1.1646	6.2761e-06	0.0012736	-	sulfotransferase family%2C cytosolic%2C 6B%2C member 1-like
421587	1858.32084326396	3633.06102651188	-0.96719	0.00018777	0.018652	ACAT2	acetyl-CoA acetyltransferase 2
421740	1604.23374907811	6530.67644246786	-2.0253	6.202e-12	7.613e-09	-	sulfotransferase family 3A%2C member 1-like
421918	1718.00656165006	864.974587768162	0.99001	0.00014045	0.015085	ADI1	acireductone dioxygenase 1
421936	32.7695717855011	8.13504275681237	2.0101	0.0002657	0.024723	RRM2	ribonucleotide reductase M2
421966	156.984933233833	356.729993969852	-1.1842	3.2939e-05	0.0049311	HS1BP3	HCLS1 binding protein 3%2C transcript variant X2
421999	1575.49275635572	845.637047687745	0.89769	0.00059939	0.045984	EPHX2	epoxide hydrolase 2%2C cytoplasmic
422106	71.4026248552679	164.720756458646	-1.206	0.00015162	0.015887	-	uncharacterized LOC422106
422113	393.810066571654	1134.83837902948	-1.5269	1.5942e-07	6.3712e-05	HID1	HID1 domain containing%2C transcript variant X2
422197	720.576925805089	221.703773915438	1.7005	1.5869e-06	0.00042281	MPP1	membrane protein%2C palmitoylated 1%2C 55kDa
422238	593.621124964755	1491.43365613238	-1.3291	6.7924e-07	0.00022024	MOSPD1	motile sperm domain containing 1%2C transcript variant X2
422239	365.449110115995	946.935789387579	-1.3736	2.0339e-06	0.00049933	DDX26B	DEAD/H (Asp-Glu-Ala-Asp/His) box polypeptide 26B%2C transcript variant X1
422347	173.776166588587	444.23715957158	-1.3541	5.8052e-05	0.0075577	IRS4	insulin receptor substrate 4
422487	37.4606145684867	157.665457011409	-2.0734	7.8389e-10	6.3933e-07	SH2D4A	SH2 domain containing 4A
422614	293.262039327294	1403.30272283485	-2.2586	0.00026643	0.024723	PPM1K	protein phosphatase%2C Mg2+/Mn2+ dependent%2C 1K%2C transcript variant X1
422661	1091.70590304183	235.054760315978	2.2155	3.3124e-05	0.0049311	SULT1B	sulfotransferase family%2C cytosolic%2C 1B
422792	3364.29163407028	1653.35337772056	1.0249	8.6671e-05	0.010177	UGDH	UDP-glucose 6-dehydrogenase
423122	6733.84734744568	3152.76779094975	1.0948	2.6323e-05	0.0041124	FADS2	fatty acid desaturase 2%2C transcript variant X1
423269	180.933222727768	80.6856770879102	1.1651	0.00025041	0.023516	TMEM229B	transmembrane protein 229B%2C transcript variant X11
423294	126.577782351119	39.185933227487	1.6916	1.5992e-06	0.00042281	DPH6	diphthamine biosynthesis 6%2C transcript variant X1
423457	268.639444852024	73.2825691889173	1.8741	6.596e-06	0.0012736	SLC25A47	solute carrier family 25%2C member 47%2C transcript variant X2
423503	492.643467539081	189.117727993464	1.3813	8.2683e-07	0.00024928	BRF1	BRF1%2C RNA polymerase III transcription initiation factor 90 kDa subunit%2C transcript variant X2
423504	4013.51449518831	7918.34824813646	-0.98033	0.00015943	0.016406	HSPA2	heat shock 70kDa protein 2
423508	5106.97262289299	11063.8719702982	-1.1153	1.7961e-05	0.0030561	MTHFD1	methylenetetrahydrofolate dehydrogenase (NADP+ dependent) 1%2C methenyltetrahydrofolate cyclohydrolase%2C formyltetrahydrofolate synthetase%2C transcript variant X1
423531	207.731861069151	87.5344927380354	1.2468	5.4912e-05	0.0072589	L3HYPDH	L-3-hydroxyproline dehydratase (trans-)
423545	190.502154565259	11.0577093512412	4.1067	3.976e-10	3.5962e-07	C5H14ORF37	chromosome 5 open reading frame%2C human C14orf37%2C transcript variant X6
423646	408.390886555079	914.904084807821	-1.1637	1.5992e-05	0.0028333	SIRT1	sirtuin 1%2C transcript variant X1
423895	3920.03579192413	651.439310339037	2.5892	1.6754e-05	0.0029221	GPAM	glycerol-3-phosphate acyltransferase%2C mitochondrial%2C transcript variant X4
424011	73.5582128402025	2088.0269216568	-4.8271	2.5183e-09	1.6043e-06	ABCA12	ATP-binding cassette%2C sub-family A (ABC1)%2C member 12%2C transcript variant X1
424114	302.12463118294	710.176780769554	-1.233	6.3991e-06	0.0012736	PIKFYVE	phosphoinositide kinase%2C FYVE finger containing%2C transcript variant X4
424149	705.932516609865	1521.18450529056	-1.1076	4.1393e-05	0.0058523	ZAK	sterile alpha motif and leucine zipper containing kinase AZK%2C transcript variant X1
424297	77.3731519575417	23.6220858534994	1.7117	8.7054e-05	0.010177	THSD7B	thrombospondin%2C type I%2C domain containing 7B%2C transcript variant X8
424326	442.667841512737	2229.49720514836	-2.3324	0.00014403	0.015373	UPP2	uridine phosphorylase 2%2C transcript variant X1
424381	14079.018344142	28490.9412879741	-1.017	9.85e-05	0.011361	PHGDH	phosphoglycerate dehydrogenase
424410	112.54029642143	47.219506182883	1.253	0.00032401	0.029152	RNASEL	ribonuclease L (2'%2C5'-oligoisoadenylate synthetase-dependent)%2C transcript variant X2
424483	901.127829119188	421.12921879705	1.0975	9.566e-05	0.011108	TMEM56	transmembrane protein 56%2C transcript variant X1
424529	85.0852094166913	31.8167715992098	1.4191	0.00017303	0.017389	C8H1ORF52	chromosome 8 open reading frame%2C human C1orf52
424607	166.01403465781	51.5344846148266	1.6877	4.3447e-07	0.00014933	TSPAN1	tetraspanin 1
424645	619.00595978751	277.044503873182	1.1598	2.2419e-05	0.0035346	ZYG11B	zyg-11 family member B%2C cell cycle regulator%2C transcript variant X4
424678	72.5635940251207	261.659021006754	-1.8504	2.2121e-09	1.5206e-06	CYP2J2	cytochrome P450%2C family 2%2C subfamily J%2C polypeptide 2%2C transcript variant X1
424691	4376.41492163475	1451.47325519651	1.5922	1.0901e-09	7.8057e-07	PGM1	phosphoglucomutase 1
424698	501.47408367432	106.91401481352	2.2297	4.4766e-06	0.0009738	DNAJC6	DnaJ (Hsp40) homolog%2C subfamily C%2C member 6%2C transcript variant X2
424807	109.693004219004	238.658976238863	-1.1215	0.0001673	0.016912	AP1S3	adaptor-related protein complex 1%2C sigma 3 subunit%2C transcript variant X4
425046	39.1957784976664	102.615468476012	-1.3885	0.00011263	0.012673	TM4SF1	transmembrane 4 L six family member 1
425328	213.931952195059	51.1984722979537	2.063	2.005e-05	0.0032505	PPP1R3C	protein phosphatase 1%2C regulatory subunit 3C
425986	597.684857271217	228.943518482938	1.3844	0.00015326	0.015963	LOXL3	lysyl oxidase-like 3%2C transcript variant X6
426281	17.7831222598764	0.716271498416033	4.6339	5.2635e-06	0.0011031	SRCIN1	SRC kinase signaling inhibitor 1%2C transcript variant X4
426430	834.206581058342	2746.32526339456	-1.719	4.6399e-11	4.6904e-08	OAT	ornithine aminotransferase%2C transcript variant X1
426536	7366.17708660707	4012.70068668374	0.87634	0.00058177	0.045238	HRSP12	heat-responsive protein 12
426629	4203.27807600558	1647.7813427086	1.351	2.0161e-07	7.6993e-05	DAK	dihydroxyacetone kinase 2 homolog (S. cerevisiae)%2C transcript variant X2
426786	39.8454145880915	3.59054780983715	3.4721	0.0001813	0.018115	ZMAT4	zinc finger%2C matrin-type 4%2C transcript variant X6
426871	904.605538950961	2493.96598528461	-1.4631	4.3206e-08	1.9038e-05	METTL7A	methyltransferase like 7A
426943	103.358479410809	22.7878381532416	2.1813	1.7943e-08	9.3439e-06	PLIN5	perilipin-5%2C transcript variant X2
427150	619.740663993746	152.701205693681	2.021	1.4264e-12	2.0427e-09	PLK2	polo-like kinase 2
427193	58.0998082556475	183.767494676654	-1.6613	2.8067e-07	0.00010262	CZH5ORF28	chromosome Z open reading frame%2C human C5orf28%2C transcript variant X4
427237	8604.68357730348	1075.31139160824	3.0004	8.1847e-10	6.3933e-07	PLIN2	perilipin 2%2C transcript variant X3
427263	4938.24213276852	16850.9574161499	-1.7708	1.55e-11	1.6648e-08	PSAT1	phosphoserine aminotransferase 1
427437	479.321829815743	172.447295550596	1.4748	0.00056019	0.043958	SKP2	S-phase kinase-associated protein 2%2C E3 ubiquitin protein ligase%2C transcript variant X1
427588	1525.10892493138	3048.55061444594	-0.99921	0.000106	0.012144	KLF15	Kruppel-like factor 15%2C transcript variant X1
427971	231.077666026746	577.607832696843	-1.3217	1.5848e-06	0.00042281	ADAMTS5	ADAM metallopeptidase with thrombospondin type 1 motif%2C 5
427999	13.8800040288236	69.6881751847012	-2.3279	0.00049199	0.039882	PPEF1	protein phosphatase%2C EF-hand calcium binding domain 1%2C transcript variant X10
428083	2.44618569124308	24.1362236371099	-3.3026	6.5451e-06	0.0012736	GJB2	gap junction protein%2C beta 2%2C 26kDa%2C transcript variant X2
428310	256.100553247367	1841.7021787782	-2.8463	8.8135e-09	5.0487e-06	HSP25	heat shock protein 25
428441	1181.06262239408	540.291532024387	1.1283	0.00014787	0.015686	KAT2B	K(lysine) acetyltransferase 2B%2C transcript variant X1
428772	30933.3896266562	10945.685118609	1.4988	3.1267e-07	0.00011194	ELOVL6	ELOVL fatty acid elongase 6
428979	125.12084981131	290.584389771064	-1.2156	3.3286e-05	0.0049311	ITPRIP	inositol 1%2C4%2C5-trisphosphate receptor interacting protein%2C transcript variant X3
429143	95.3838367129569	229.499631691046	-1.2667	7.045e-05	0.0089021	GPC2	glypican 2
429353	131.292120713147	49.5551673396227	1.4057	3.6984e-05	0.0052964	SNX11	sorting nexin 11%2C transcript variant X3
429534	173.252729952138	66.8147047613072	1.3746	1.8905e-05	0.0031686	GLTP	glycolipid transfer protein
430487	0.296052599003679	16.387685409377	-5.7906	1.4953e-06	0.00042126	UNC13A	unc-13 homolog A (C. elegans)%2C transcript variant X2
431612	97.3645724276693	540.518517159429	-2.4729	1.9558e-06	0.0004881	CEP78	centrosomal protein 78kDa%2C transcript variant X2
552895	532.501670417588	142.085855849175	1.906	1.1191e-05	0.0020678	ALAS1	aminolevulinate%2C delta-%2C synthase 1
723789	14.3228072013963	46.7327511994987	-1.7061	0.00021697	0.021306	DACT1	dishevelled-binding antagonist of beta-catenin 1%2C transcript variant X1
768680	503.612663983272	1180.46233641691	-1.229	3.5311e-06	0.00079845	CREG1	cellular repressor of E1A-stimulated genes 1
769143	747.184848546242	1491.07300576096	-0.99681	0.00015047	0.015864	CPN1	carboxypeptidase N%2C polypeptide 1
769580	321.284389958223	37.0316236088109	3.117	1.7561e-05	0.0030178	MTTPL	microsomal triglyceride transfer protein-like
769655	248.389219242858	117.464263698695	1.0804	0.00027767	0.025518	TMEM184A	transmembrane protein 184A%2C transcript variant X1
769894	521.653975783343	119.487393480491	2.1262	0.00012788	0.014087	MXRA7	matrix-remodelling associated 7%2C transcript variant X1
770203	25.0535557685944	318.406854926041	-3.6678	3.3714e-05	0.0049519	WDR86	WD repeat domain 86%2C transcript variant X2
770334	242.084673554198	482.236405594789	-0.99423	0.00042882	0.03595	PSD3	pleckstrin and Sec7 domain containing 3%2C transcript variant X7
770629	46.4799505530474	3.22608195760591	3.8488	0.00043094	0.03595	RANBP3L	RAN binding protein 3-like%2C transcript variant X2
770708	3475.18211196861	1542.27259549932	1.172	6.4835e-06	0.0012736	WBSCR27	Williams Beuren syndrome chromosome region 27
770734	38.9618495744315	343.22219623045	-3.139	3.9203e-19	1.3474e-15	PRODH	proline dehydrogenase (oxidase) 1
770776	123.187508083922	253.44233134912	-1.0408	0.00047272	0.038774	FAM84B	family with sequence similarity 84%2C member B%2C transcript variant X2
770953	39.7875665828768	11.0438297980834	1.8491	0.00022756	0.021847	DDO	D-aspartate oxidase%2C transcript variant X2
771503	44.5098569365852	11.1673382763478	1.9948	0.00036034	0.031275	CERS6	ceramide synthase 6
771567	7.81906347376759	38.8988361116906	-2.3147	1.2374e-05	0.0022622	CCNI2	cyclin I family%2C member 2%2C transcript variant X2
771678	37.3121397762293	111.91399859628	-1.5847	9.0489e-06	0.0017089	GUCY1A2	guanylate cyclase 1%2C soluble%2C alpha 2
771751	264.55522625108	720.717123877788	-1.4459	0.00011804	0.013172	SLC45A3	solute carrier family 45%2C member 3%2C transcript variant X10
772114	546.927965211713	258.162232098652	1.0831	0.00011283	0.012673	AGPAT2	1-acylglycerol-3-phosphate O-acyltransferase 2%2C transcript variant X1
772271	236.898603089768	54.6256543882277	2.1166	7.4097e-05	0.0091609	-	aldo-keto reductase family 1 member B10-like%2C transcript variant X1
772289	1470.34305898154	730.604408477066	1.009	0.00012329	0.013669	CRYZ	crystallin%2C zeta (quinone reductase)
776306	67.1912118134866	163.741865215505	-1.2851	6.9278e-05	0.0088189	TARP	TCR gamma alternate reading frame protein
777348	242.974209358121	112.135544140666	1.1156	0.00022904	0.021867	DHDH	dihydrodiol dehydrogenase (dimeric)
777580	108.021881191865	224.614962497937	-1.0561	0.00046734	0.038612	WNK4	WNK lysine deficient protein kinase 4
